# Supplementary material for: Enabling Adherence to Treatment (EAT): a pilot study of a combination intervention to improve HIV treatment outcomes among street-connected individuals in western Kenya
Source: BMC Health Serv Res. 2023 Nov 30;23:1331. doi: 10.1186/s12913-023-10215-1 (PMC10691070; doi:10.1186/s12913-023-10215-1)
Supplement: Supplementary file 3 — Additional file 3. [file 12913_2023_10215_MOESM3_ESM.xls]

## Sheet: EAT Costing Capital Costs
EAT Capital Costs - Supplementary Material
Personnel / Acvtivities	Number of days	Number of Staff Trained	Total cost of training per staff per day		Total cost (KSH)	Total cost (USD)	Cost per group of 100 EAT participants (KSH)	Cost per group of 100 EAT participants (USD)	Cost per individual EAT participant (KSH)	Cost per individual EAT participant (CAD)
Staff Training	7	4	760		21280	209.177	21280	209.177	212.8	2.09177
Community Mobilization Activities	3	10	1000		30000	294.892	30000	294.892	300	2.94892
				Sub-total	51280	504.068	51280	504.068	512.8	5.04068
Office Equipment	Unit of measure	Quantity Unit purchased	Cost (per unit purchased) (KSH)		Total cost (KSH)	Total cost (USD)	Cost per group of 100 EAT participants (KSH)	Cost per group of 100 EAT participants (USD)	Cost per individual EAT participant (KSH)	Cost per individual EAT participant (USD)
Digital fingerprint scanner	Pieces	1	30000		30000	294.892			300	2.8987
Desktop computer	Pieces	1	100000		100000	982.972			1000	9.66235
Modem/router	Pieces	1	5000		5000	49.1486			50	0.483117
Desk	Pieces	1	50000		50000	491.486			500	4.83117
Chairs	Pieces	2	10000		20000	196.594			200	1.93247
Cabinet Files	Pieces	2	15000		30000	294.892			300	2.8987
Stapler	Piece	1	300		300	2.94892			3	0.028987
Printer	Piece	1	60000		60000	589.783			600	5.79741
				Sub-total	295300	2902.72			2953	29.0272
EAT Supplies	Unit of measure	Quantity Unit purchased	Cost (per quantity unit purchased)		Total cost (KSH)	Total cost (USD)	Cost per group of 100 EAT participants (KSH)	Cost per group of 100 EAT participants (USD)	Cost per individual EAT participant (KSH)	Cost per individual EAT participant (USD)
Pill Boxes	Piece	100	100		10000	98.2972			100	0.982972
Microwave	Piece	1	7000		7000	68.8081			70	0.688081
Cera Maji - Water Filter	Piece	1	3000		3000	29.4892			30	0.294892
Drinking cups	Piece	100	20		2000	19.6594			20	0.196594
				Sub-total	22000	216.254			220	2.16254
Education and paperwork *	Unit of measure	Quantity Unit purchased	Cost (per quantity unit purchased)		Total cost (KSH)	Total cost (USD)	Cost per group of 100 EAT participants (KSH)	Cost per group of 100 EAT participants (USD)	Cost per individual EAT participant (KSH)	Cost per individual EAT participant (USD)
Consent form printing	3 pages
Assent form printing	3 pages
				Sub-total	0	0			0	0
					Total cost (KSH)	Total cost (USD)			Cost per individual (KSH)	Cost per individual (USD)
TOTAL				TOTAL	368580	3623.04			3685.8	36.2304
*excluded as a cost related to research, not applicable in a scaled project that is not a research study. Costs associated with regular printing are included in operating costs

## Sheet: Operating cost
EAT Operating Costs - Supplementary Material
Personnel	Number of full-time staff	Salary per day for 1 staff member (KSH)	Salary per month for one staff member at full time (KSH)	Days worked out of 30	Staff cost over 30 days (KSH)	Staff cost over 30 days (USD)	Cost per participant per 30 days (using median number of participants, 42) (KSH)	Cost per participant per 30 days (using median number of participants, 42) (USD)	Variable cost over 19 months (KSH)	Variable cost over 19 months (USD)	Variable cost over 19 months per particpant (using median number of participants, 42) (KSH)	Variable cost over 19 months per participant (using median number of participants, 42) (USD)
Clinical Staff
Social worker	1	1400	42000	22	42000	412.848	1000	9.82972	798000	7844.12	19000	186.765
Pharmaceutical technologist	1	2600	78000	26	78000	766.718	1857.14	18.2552	1482000	14567.6	35285.7	346.849
Pharm tech on attachment	1	1000	30000	26	30000	294.892	714.286	7.02123	570000	5602.94	13571.4	133.403
Non-Clinical
Project Coordinator**	0.5	2666.67	80000	22	40000	393.189	952.381	9.36164	760000	7470.59	18095.2	177.871
Peer Navigators***	0.4	500	15000	22	6000	58.9783	142.857	1.40425	114000	1120.59	2714.29	26.6807
				Sub-total	196000	1926.63	4666.67	45.872	3724000	36605.9	88666.7	871.569
Communications	Unit of measure	Quantity Unit purchased per month	Cost (per quantity unit purchased/month) (KSH)		Total cost for 30 days (KSH)	Total cost for 30 days (USD)	Cost per participant per 30 days (using median number of participants, 42) (KSH)	Cost per participant per 30 days (using median number of participants, 42) (USD)	Variable cost over 19 months (KSH)	Variable cost over 19 months (USD)	Variable cost over 19 months per particpant (using median number of participants, 42) (KSH)	Variable cost over 19 months per participant (using median number of participants, 42) (USD)
Airtime	Bundle	1	5000		5000	49.1486	119.048	1.17021	95000	933.824	2261.9	22.2339
Communications (internet)	Bundle	1	4000		4000	39.3189	95.2381	0.936164	76000	747.059	1809.52	17.7871
				Sub-total	9000	88.4675	214.286	2.10637	171000	1680.88	4071.43	40.021
Equipment*	Unit of measure	Quantity Unit purchased per month	Cost (per quantity unit purchased/month) (KSH)		Total cost for 30 days (KSH)	Total cost for 30 days (USD)	Cost per participant per 30 days (using median number of participants, 42) (KSH)	Cost per participant per 30 days (using median number of participants, 42) (USD)	Variable cost over 19 months (KSH)	Variable cost over 19 months (USD)	Variable cost over 19 months per particpant (using median number of participants, 42) (KSH)	Variable cost over 19 months per participant (using median number of participants, 42) (USD)
Toner	1 piece	1	5000		5000	49.1486	119.048	1.17021	95000	933.824	2261.9	22.2339
Printing paper	Ream	2.5	400		1000	9.82972	23.8095	0.234041	19000	186.765	452.381	4.44678
Pens	Packet	1	300		300	2.94892	7.14286	0.0702123	5700	56.0294	135.714	1.33403
Fileboxes	Packet	5	100		500	4.91486	11.9048	0.117021	9500	93.3824	226.19	2.22339
Notebooks	Piece	10	50		500	4.91486	11.9048	0.117021	9500	93.3824	226.19	2.22339
Adhesive Tape	Piece	1	100		100	0.982972	2.38095	0.0234041	1900	18.6765	45.2381	0.444678
				Sub-total	7400	72.7399	176.19	1.7319	140600	1382.06	3347.62	32.9062
Food	Unit of measure	Quantity Unit purchased per month (n=25)	Cost (per unit purchased) (KSH)		Cost for 30 days for 25 plates per day (KSH)	Cost for 30 days for 25 plates per day (USD)	Cost per participant per 30 days (using median number of participants, 42) (KSH)	Cost per participant per 30 days (using median number of participants, 42) (USD)	Variable cost over 19 months (KSH)	Variable cost over 19 months (USD)	Variable cost over 19 months per particpant (using median number of participants, 42) (KSH)	Variable cost over 19 months per participant (using median number of participants, 42) (USD)
External catering - 100 KSH per plateº	1 plate	600	100		60000	589.783	1428.57	14.0425	1140000	11205.9	27142.9	266.807
USD cost food per plate = $	0.982972
				Sub-total	60000	589.783	1428.57	14.0425	1140000	11205.9	27142.9	266.807
					Total cost for 30 days (KSH)	Total cost for 30 days (USD)	Cost per participant per 30 days (using median number of participants, 42) (KSH)	Cost per participant per 30 days (using median number of participants, 42) (USD)	Variable cost over 19 months (KSH)	Variable cost over 19 months (USD)	Variable cost over 19 months per particpant (using median number of participants, 42) (KSH)	Variable cost over 19 months per participant (using median number of participants, 42) (USD)
TOTAL				TOTAL	272400	2677.62	6485.71	63.7528	5175600	50874.7	123229	1211.3
**Project coordinator worked 0.5 of full time
***Peer navigators worked 0.2 of full time equivalent, and two worked on the project, for a total of 0.4 full time equivalent
ºThe food was sourced from a restaurant on the hospital property where the eat pilot was located, and there were no additional costs associated with transporting the food
(a staff member walked over and picked it up). Costs per month are calculated on the basis of supplying 25 meals 6 days per week, 4 weeks of the month.
Transport Costs not covered by the EAT program - Supplementary Material
Transport	Unit of measure	Quantity Unit purchased per month (median number of visits per month, 316)	Cost (per quantity unit purchased) (KSH)		Transport cost per month (for median number of visits, 316) (KSH)	Transport cost per month (for median number of visits, 316) (USD)	Transport costs total for 19 months (KSH)	Transport costs total for 19 months (USD)
Transport to clinic - 50 bob return fareª	1 return fare	316	50		15800	155.31	300200	2950.88
Total Transport Costs					15800	155.31	300200	2950.88
ªThe EAT program pilot did not provide the money for transport, participants paid for their own transport. Transport costs are included as part of the total pilot costing

## Sheet: exchange rate calculation
Exchange rates over the study period - Supplementary Material
Date	Currency	Mean	Buy	Sell
28/02/2020	US DOLLAR	100.982	100.882	101.082
27/02/2020	US DOLLAR	100.927	100.826	101.026							Average exchange rate KSH - USD from 23-07-2018 to 28-02-2020
26/02/2020	US DOLLAR	101.13	101.03	101.23							101.732
25/02/2020	US DOLLAR	101.15	101.05	101.25							source: https://www.centralbank.go.ke/rates/forex-exchange-rates/:
24/02/2020	US DOLLAR	101.232	101.132	101.332
21/02/2020	US DOLLAR	101.285	101.185	101.385
20/02/2020	US DOLLAR	101.248	101.148	101.348							KSH Value	USD Value
19/02/2020	US DOLLAR	101.082	100.982	101.182							308280	3030.31
18/02/2020	US DOLLAR	100.885	100.785	100.985							235000	2309.98
17/02/2020	US DOLLAR	100.615	100.515	100.715							51280	504.068
14/02/2020	US DOLLAR	100.579	100.479	100.679							8161	80.2204
13/02/2020	US DOLLAR	100.692	100.592	100.792							7100	69.791
12/02/2020	US DOLLAR	100.626	100.526	100.727							100	0.982972
10/02/2020	US DOLLAR	100.579	100.479	100.679							9700	95.3483
07/02/2020	US DOLLAR	100.447	100.347	100.547							6233	61.2687
06/02/2020	US DOLLAR	100.385	100.285	100.485
05/02/2020	US DOLLAR	100.351	100.251	100.451
04/02/2020	US DOLLAR	100.462	100.362	100.562
03/02/2020	US DOLLAR	100.441	100.341	100.541
31/01/2020	US DOLLAR	100.585	100.485	100.685
30/01/2020	US DOLLAR	100.747	100.647	100.847
29/01/2020	US DOLLAR	100.874	100.773	100.974
28/01/2020	US DOLLAR	100.871	100.772	100.971
27/01/2020	US DOLLAR	100.876	100.776	100.977
27/01/2020	US DOLLAR	100.876	100.776	100.977
24/01/2020	US DOLLAR	100.855	100.755	100.955
23/01/2020	US DOLLAR	100.874	100.773	100.974
22/01/2020	US DOLLAR	101.032	100.932	101.132
21/01/2020	US DOLLAR	101.097	100.997	101.197
20/01/2020	US DOLLAR	100.947	100.847	101.047
17/01/2020	US DOLLAR	100.974	100.874	101.073
16/01/2020	US DOLLAR	101.383	101.284	101.484
15/01/2020	US DOLLAR	101.391	101.291	101.491
14/01/2020	US DOLLAR	101.491	101.391	101.591
13/01/2020	US DOLLAR	101.341	101.241	101.441
10/01/2020	US DOLLAR	101.593	101.493	101.693
09/01/2020	US DOLLAR	101.469	101.369	101.569
08/01/2020	US DOLLAR	101.259	101.159	101.359
24/12/2019	US DOLLAR	100.632	100.532	100.732
23/12/2019	US DOLLAR	100.7	100.6	100.8
20/12/2019	US DOLLAR	100.712	100.612	100.812
19/12/2019	US DOLLAR	100.901	100.801	101.001
18/12/2019	US DOLLAR	101.542	101.442	101.642
17/12/2019	US DOLLAR	101.622	101.522	101.722
16/12/2019	US DOLLAR	101.679	101.579	101.779
13/12/2019	US DOLLAR	101.668	101.568	101.768
11/12/2019	US DOLLAR	101.495	101.395	101.595
10/12/2019	US DOLLAR	101.416	101.316	101.516
09/12/2019	US DOLLAR	101.669	101.573	101.765
06/12/2019	US DOLLAR	101.753	101.653	101.853
05/12/2019	US DOLLAR	101.958	101.858	102.058
04/12/2019	US DOLLAR	102.3	102.2	102.4
03/12/2019	US DOLLAR	102.615	102.515	102.715
02/12/2019	US DOLLAR	102.596	102.496	102.696
29/11/2019	US DOLLAR	102.806	102.707	102.906
28/11/2019	US DOLLAR	102.542	102.442	102.642
27/11/2019	US DOLLAR	102.425	102.325	102.525
26/11/2019	US DOLLAR	102.021	101.921	102.121
25/11/2019	US DOLLAR	101.55	101.45	101.65
22/11/2019	US DOLLAR	101.362	101.262	101.462
21/11/2019	US DOLLAR	101.477	101.376	101.576
20/11/2019	US DOLLAR	101.797	101.697	101.897
19/11/2019	US DOLLAR	101.929	101.829	102.029
18/11/2019	US DOLLAR	101.968	101.868	102.068
15/11/2019	US DOLLAR	102.076	101.977	102.177
14/11/2019	US DOLLAR	102.097	101.997	102.197
13/11/2019	US DOLLAR	102.421	102.321	102.521
12/11/2019	US DOLLAR	102.411	102.311	102.511
11/11/2019	US DOLLAR	102.497	102.397	102.597
08/11/2019	US DOLLAR	102.809	102.712	102.906
07/11/2019	US DOLLAR	102.953	102.853	103.053
06/11/2019	US DOLLAR	103.187	103.09	103.284
05/11/2019	US DOLLAR	103.268	103.174	103.362
04/11/2019	US DOLLAR	103.265	103.168	103.362
01/11/2019	US DOLLAR	103.276	103.179	103.374
31/10/2019	US DOLLAR	103.206	103.109	103.303
30/10/2019	US DOLLAR	103.407	103.307	103.507
29/10/2019	US DOLLAR	103.557	103.457	103.657
28/10/2019	US DOLLAR	103.522	103.422	103.622
25/10/2019	US DOLLAR	103.253	103.153	103.353
24/10/2019	US DOLLAR	103.511	103.411	103.611
23/10/2019	US DOLLAR	103.576	103.476	103.676
22/10/2019	US DOLLAR	103.728	103.628	103.828
18/10/2019	US DOLLAR	103.7	103.6	103.8
17/10/2019	US DOLLAR	103.714	103.614	103.814
16/10/2019	US DOLLAR	103.7	103.6	103.8
15/10/2019	US DOLLAR	103.79	103.69	103.89
14/10/2019	US DOLLAR	103.768	103.668	103.868
11/10/2019	US DOLLAR	103.757	103.657	103.857
09/10/2019	US DOLLAR	103.781	103.683	103.878
08/10/2019	US DOLLAR	103.796	103.696	103.896
07/10/2019	US DOLLAR	103.841	103.741	103.941
04/10/2019	US DOLLAR	103.814	103.714	103.914
03/10/2019	US DOLLAR	103.862	103.764	103.959
02/10/2019	US DOLLAR	103.864	103.769	103.958
01/10/2019	US DOLLAR	103.857	103.757	103.957
30/09/2019	US DOLLAR	103.886	103.786	103.986
27/09/2019	US DOLLAR	103.817	103.717	103.917
26/09/2019	US DOLLAR	103.862	103.762	103.962
25/09/2019	US DOLLAR	103.828	103.728	103.928
24/09/2019	US DOLLAR	103.864	103.764	103.964
23/09/2019	US DOLLAR	103.832	103.731	103.933
20/09/2019	US DOLLAR	103.832	103.731	103.933
19/09/2019	US DOLLAR	103.913	103.813	104.013
18/09/2019	US DOLLAR	103.86	103.763	103.957
17/09/2019	US DOLLAR	103.794	103.694	103.894
16/09/2019	US DOLLAR	103.774	103.674	103.874
13/09/2019	US DOLLAR	103.789	103.689	103.889
12/09/2019	US DOLLAR	103.778	103.678	103.878
11/09/2019	US DOLLAR	103.665	103.565	103.765
10/09/2019	US DOLLAR	103.728	103.628	103.828
09/09/2019	US DOLLAR	103.825	103.725	103.925
06/09/2019	US DOLLAR	103.886	103.788	103.985
05/09/2019	US DOLLAR	103.821	103.721	103.921
04/09/2019	US DOLLAR	103.825	103.725	103.925
03/09/2019	US DOLLAR	103.638	103.539	103.736
02/09/2019	US DOLLAR	103.587	103.487	103.687
30/08/2019	US DOLLAR	103.55	103.45	103.65
29/08/2019	US DOLLAR	103.484	103.387	103.581
28/08/2019	US DOLLAR	103.448	103.348	103.548
27/08/2019	US DOLLAR	103.323	103.223	103.422
26/08/2019	US DOLLAR	103.179	103.079	103.279
23/08/2019	US DOLLAR	103.058	102.958	103.158
22/08/2019	US DOLLAR	102.961	102.861	103.061
21/08/2019	US DOLLAR	102.969	102.869	103.069
20/08/2019	US DOLLAR	103.292	103.191	103.393
19/08/2019	US DOLLAR	103.382	103.284	103.479
16/08/2019	US DOLLAR	103.332	103.235	103.429
15/08/2019	US DOLLAR	103.263	103.166	103.361
14/08/2019	US DOLLAR	103.253	103.153	103.353
13/08/2019	US DOLLAR	103.067	102.964	103.169
09/08/2019	US DOLLAR	103.373	103.276	103.471
08/08/2019	US DOLLAR	103.438	103.339	103.536
07/08/2019	US DOLLAR	103.272	103.172	103.372
06/08/2019	US DOLLAR	103.201	103.106	103.297
05/08/2019	US DOLLAR	103.006	102.906	103.106
02/08/2019	US DOLLAR	103.232	103.132	103.332
01/08/2019	US DOLLAR	104.172	104.072	104.272
31/07/2019	US DOLLAR	104.21	104.114	104.306
30/07/2019	US DOLLAR	104.073	103.973	104.173
29/07/2019	US DOLLAR	103.819	103.719	103.919
26/07/2019	US DOLLAR	103.8	103.7	103.9
25/07/2019	US DOLLAR	104.025	103.925	104.125
24/07/2019	US DOLLAR	103.763	103.663	103.863
23/07/2019	US DOLLAR	103.614	103.514	103.714
22/07/2019	US DOLLAR	103.217	103.117	103.317
19/07/2019	US DOLLAR	103.103	103.003	103.203
18/07/2019	US DOLLAR	103.058	102.962	103.153
17/07/2019	US DOLLAR	103.052	102.952	103.152
16/07/2019	US DOLLAR	103.028	102.928	103.128
15/07/2019	US DOLLAR	102.954	102.858	103.05
12/07/2019	US DOLLAR	102.922	102.822	103.022
11/07/2019	US DOLLAR	102.922	102.822	103.022
10/07/2019	US DOLLAR	102.749	102.649	102.849
09/07/2019	US DOLLAR	102.692	102.592	102.792
08/07/2019	US DOLLAR	102.608	102.508	102.708
05/07/2019	US DOLLAR	102.631	102.531	102.731
04/07/2019	US DOLLAR	102.294	102.194	102.394
03/07/2019	US DOLLAR	103.001	102.901	103.101
02/07/2019	US DOLLAR	102.719	102.619	102.819
01/07/2019	US DOLLAR	102.361	102.261	102.461
28/06/2019	US DOLLAR	102.298	102.198	102.398
27/06/2019	US DOLLAR	102.17	102.07	102.27
26/06/2019	US DOLLAR	102.192	102.092	102.292
25/06/2019	US DOLLAR	101.914	101.814	102.014
24/06/2019	US DOLLAR	101.878	101.778	101.978
21/06/2019	US DOLLAR	101.872	101.772	101.972
20/06/2019	US DOLLAR	101.903	101.803	102.003
19/06/2019	US DOLLAR	102.022	101.922	102.122
18/06/2019	US DOLLAR	102.003	101.903	102.103
17/06/2019	US DOLLAR	101.817	101.717	101.917
14/06/2019	US DOLLAR	101.548	101.448	101.648
13/06/2019	US DOLLAR	101.388	101.288	101.488
12/06/2019	US DOLLAR	101.383	101.283	101.483
11/06/2019	US DOLLAR	101.277	101.177	101.377
10/06/2019	US DOLLAR	101.205	101.105	101.305
07/06/2019	US DOLLAR	101.3	101.2	101.4
06/06/2019	US DOLLAR	101.35	101.25	101.45
04/06/2019	US DOLLAR	101.281	101.181	101.381
03/06/2019	US DOLLAR	101.287	101.187	101.387
31/05/2019	US DOLLAR	101.356	101.256	101.456
30/05/2019	US DOLLAR	101.401	101.301	101.501
29/05/2019	US DOLLAR	101.278	101.178	101.378
28/05/2019	US DOLLAR	101.238	101.14	101.336
27/05/2019	US DOLLAR	101.24	101.14	101.34
24/05/2019	US DOLLAR	101.226	101.126	101.326
23/05/2019	US DOLLAR	101.217	101.117	101.317
22/05/2019	US DOLLAR	101.169	101.069	101.269
21/05/2019	US DOLLAR	101.112	101.012	101.212
20/05/2019	US DOLLAR	101.111	101.011	101.211
17/05/2019	US DOLLAR	101.119	101.019	101.219
16/05/2019	US DOLLAR	101.107	101.011	101.203
15/05/2019	US DOLLAR	101.094	100.994	101.194
14/05/2019	US DOLLAR	101.069	100.973	101.165
13/05/2019	US DOLLAR	101.074	100.978	101.169
10/05/2019	US DOLLAR	101.134	101.034	101.234
09/05/2019	US DOLLAR	101.186	101.086	101.286
08/05/2019	US DOLLAR	101.047	100.947	101.147
07/05/2019	US DOLLAR	100.942	100.842	101.042
06/05/2019	US DOLLAR	101.098	100.998	101.198
03/05/2019	US DOLLAR	100.9	100.8	101
02/05/2019	US DOLLAR	101.197	101.097	101.297
30/04/2019	US DOLLAR	101.38	101.279	101.482
29/04/2019	US DOLLAR	101.49	101.387	101.593
26/04/2019	US DOLLAR	101.512	101.412	101.612
25/04/2019	US DOLLAR	101.548	101.448	101.648
24/04/2019	US DOLLAR	101.536	101.436	101.636
23/04/2019	US DOLLAR	101.335	101.234	101.437
18/04/2019	US DOLLAR	101.258	101.158	101.358
17/04/2019	US DOLLAR	101.056	100.956	101.156
16/04/2019	US DOLLAR	100.997	100.897	101.097
15/04/2019	US DOLLAR	100.991	100.891	101.091
12/04/2019	US DOLLAR	100.953	100.853	101.053
11/04/2019	US DOLLAR	101.094	100.994	101.194
10/04/2019	US DOLLAR	100.842	100.742	100.942
09/04/2019	US DOLLAR	100.642	100.542	100.742
08/04/2019	US DOLLAR	100.633	100.536	100.731
05/04/2019	US DOLLAR	100.717	100.617	100.817
04/04/2019	US DOLLAR	100.801	100.701	100.901
03/04/2019	US DOLLAR	100.903	100.803	101.003
02/04/2019	US DOLLAR	100.844	100.744	100.944
01/04/2019	US DOLLAR	100.781	100.686	100.875
29/03/2019	US DOLLAR	100.75	100.65	100.85
28/03/2019	US DOLLAR	100.878	100.778	100.978
27/03/2019	US DOLLAR	100.956	100.856	101.056
26/03/2019	US DOLLAR	100.964	100.864	101.064
25/03/2019	US DOLLAR	100.703	100.603	100.803
22/03/2019	US DOLLAR	100.778	100.678	100.878
21/03/2019	US DOLLAR	101.007	100.907	101.107
20/03/2019	US DOLLAR	100.85	100.75	100.95
19/03/2019	US DOLLAR	100.658	100.558	100.758
18/03/2019	US DOLLAR	100.296	100.196	100.396
15/03/2019	US DOLLAR	100.168	100.068	100.268
14/03/2019	US DOLLAR	100.24	100.14	100.34
13/03/2019	US DOLLAR	100.186	100.086	100.286
12/03/2019	US DOLLAR	99.6056	99.5056	99.7056
11/03/2019	US DOLLAR	99.6511	99.5511	99.7511
08/03/2019	US DOLLAR	99.71	99.61	99.81
07/03/2019	US DOLLAR	100.024	99.9239	100.124
06/03/2019	US DOLLAR	100.048	99.9483	100.148
05/03/2019	US DOLLAR	100.039	99.9389	100.139
04/03/2019	US DOLLAR	100.042	99.9417	100.142
01/03/2019	US DOLLAR	100.043	99.9456	100.14
28/02/2019	US DOLLAR	100.086	99.9861	100.186
27/02/2019	US DOLLAR	100.128	100.028	100.228
26/02/2019	US DOLLAR	100.069	99.9694	100.169
25/02/2019	US DOLLAR	100.182	100.082	100.282
22/02/2019	US DOLLAR	100.223	100.126	100.32
21/02/2019	US DOLLAR	100.24	100.143	100.337
20/02/2019	US DOLLAR	100.268	100.168	100.368
19/02/2019	US DOLLAR	100.172	100.072	100.272
18/02/2019	US DOLLAR	100.192	100.092	100.292
15/02/2019	US DOLLAR	100.24	100.14	100.34
14/02/2019	US DOLLAR	100.249	100.149	100.349
13/02/2019	US DOLLAR	100.277	100.177	100.377
12/02/2019	US DOLLAR	100.529	100.429	100.629
11/02/2019	US DOLLAR	100.359	100.259	100.459
08/02/2019	US DOLLAR	100.148	100.048	100.248
07/02/2019	US DOLLAR	100.095	99.995	100.195
06/02/2019	US DOLLAR	100.072	99.9722	100.172
05/02/2019	US DOLLAR	100.15	100.05	100.25
04/02/2019	US DOLLAR	100.375	100.275	100.475
01/02/2019	US DOLLAR	100.619	100.519	100.719
31/01/2019	US DOLLAR	100.89	100.793	100.987
30/01/2019	US DOLLAR	100.821	100.724	100.918
29/01/2019	US DOLLAR	100.714	100.614	100.814
28/01/2019	US DOLLAR	100.8	100.7	100.9
25/01/2019	US DOLLAR	101.083	100.983	101.183
24/01/2019	US DOLLAR	101.406	101.306	101.506
23/01/2019	US DOLLAR	101.601	101.501	101.701
22/01/2019	US DOLLAR	101.602	101.502	101.702
21/01/2019	US DOLLAR	101.709	101.609	101.809
18/01/2019	US DOLLAR	101.731	101.631	101.831
17/01/2019	US DOLLAR	101.702	101.604	101.799
16/01/2019	US DOLLAR	101.714	101.614	101.814
15/01/2019	US DOLLAR	101.697	101.597	101.797
14/01/2019	US DOLLAR	101.742	101.642	101.842
11/01/2019	US DOLLAR	101.754	101.654	101.854
10/01/2019	US DOLLAR	101.857	101.757	101.957
09/01/2019	US DOLLAR	101.957	101.857	102.057
08/01/2019	US DOLLAR	101.869	101.769	101.969
07/01/2019	US DOLLAR	102.097	102	102.194
04/01/2019	US DOLLAR	102.161	102.064	102.258
03/01/2019	US DOLLAR	102.118	102.021	102.216
02/01/2019	US DOLLAR	101.832	101.732	101.932
31/12/2018	US DOLLAR	101.846	101.746	101.946
28/12/2018	US DOLLAR	101.813	101.713	101.913
27/12/2018	US DOLLAR	101.824	101.724	101.924
24/12/2018	US DOLLAR	101.846	101.746	101.946
21/12/2018	US DOLLAR	101.416	101.316	101.516
20/12/2018	US DOLLAR	101.936	101.839	102.033
19/12/2018	US DOLLAR	102.383	102.283	102.483
18/12/2018	US DOLLAR	102.479	102.379	102.579
17/12/2018	US DOLLAR	102.534	102.437	102.631
14/12/2018	US DOLLAR	102.569	102.469	102.669
13/12/2018	US DOLLAR	102.655	102.555	102.755
11/12/2018	US DOLLAR	102.472	102.372	102.572
10/12/2018	US DOLLAR	102.45	102.35	102.55
07/12/2018	US DOLLAR	102.6	102.5	102.7
06/12/2018	US DOLLAR	102.639	102.539	102.739
05/12/2018	US DOLLAR	102.6	102.5	102.699
04/12/2018	US DOLLAR	102.679	102.579	102.779
03/12/2018	US DOLLAR	102.511	102.411	102.611
30/11/2018	US DOLLAR	102.544	102.444	102.644
29/11/2018	US DOLLAR	102.598	102.498	102.698
28/11/2018	US DOLLAR	102.679	102.579	102.779
27/11/2018	US DOLLAR	102.453	102.353	102.553
26/11/2018	US DOLLAR	102.468	102.368	102.568
23/11/2018	US DOLLAR	102.449	102.349	102.549
22/11/2018	US DOLLAR	102.358	102.258	102.458
21/11/2018	US DOLLAR	102.858	102.758	102.958
20/11/2018	US DOLLAR	102.806	102.706	102.906
19/11/2018	US DOLLAR	103.103	103.003	103.203
16/11/2018	US DOLLAR	103.207	103.107	103.307
15/11/2018	US DOLLAR	102.906	102.806	103.006
14/11/2018	US DOLLAR	102.664	102.564	102.764
13/11/2018	US DOLLAR	102.442	102.342	102.542
12/11/2018	US DOLLAR	102.096	101.996	102.196
09/11/2018	US DOLLAR	101.856	101.756	101.956
08/11/2018	US DOLLAR	101.781	101.681	101.881
07/11/2018	US DOLLAR	101.822	101.722	101.922
06/11/2018	US DOLLAR	101.509	101.409	101.609
05/11/2018	US DOLLAR	101.456	101.356	101.556
02/11/2018	US DOLLAR	101.736	101.636	101.836
01/11/2018	US DOLLAR	102.054	101.954	102.154
31/10/2018	US DOLLAR	101.847	101.747	101.947
30/10/2018	US DOLLAR	101.703	101.603	101.803
29/10/2018	US DOLLAR	101.323	101.223	101.423
26/10/2018	US DOLLAR	101.233	101.133	101.333
25/10/2018	US DOLLAR	101.211	101.113	101.308
24/10/2018	US DOLLAR	101.133	101.033	101.233
23/10/2018	US DOLLAR	101.104	101.004	101.204
22/10/2018	US DOLLAR	101.044	100.944	101.144
19/10/2018	US DOLLAR	101.026	100.926	101.126
18/10/2018	US DOLLAR	100.974	100.874	101.074
17/10/2018	US DOLLAR	100.971	100.871	101.071
16/10/2018	US DOLLAR	100.925	100.825	101.025
15/10/2018	US DOLLAR	100.897	100.797	100.997
12/10/2018	US DOLLAR	100.918	100.818	101.018
11/10/2018	US DOLLAR	100.915	100.815	101.015
09/10/2018	US DOLLAR	100.9	100.8	101
08/10/2018	US DOLLAR	100.85	100.75	100.95
05/10/2018	US DOLLAR	100.95	100.85	101.05
04/10/2018	US DOLLAR	100.968	100.868	101.068
03/10/2018	US DOLLAR	100.948	100.848	101.048
02/10/2018	US DOLLAR	100.919	100.819	101.019
01/10/2018	US DOLLAR	100.903	100.803	101.003
28/09/2018	US DOLLAR	100.956	100.856	101.056
27/09/2018	US DOLLAR	100.914	100.814	101.014
26/09/2018	US DOLLAR	101.055	100.955	101.155
25/09/2018	US DOLLAR	100.979	100.879	101.079
24/09/2018	US DOLLAR	100.858	100.758	100.958
21/09/2018	US DOLLAR	100.799	100.699	100.899
20/09/2018	US DOLLAR	100.792	100.692	100.892
19/09/2018	US DOLLAR	100.799	100.699	100.899
18/09/2018	US DOLLAR	100.842	100.744	100.939
17/09/2018	US DOLLAR	100.958	100.858	101.058
14/09/2018	US DOLLAR	101.178	101.078	101.278
13/09/2018	US DOLLAR	100.919	100.819	101.019
12/09/2018	US DOLLAR	100.747	100.647	100.847
11/09/2018	US DOLLAR	100.708	100.608	100.808
10/09/2018	US DOLLAR	100.721	100.621	100.821
07/09/2018	US DOLLAR	100.716	100.616	100.816
06/09/2018	US DOLLAR	100.713	100.613	100.813
05/09/2018	US DOLLAR	100.718	100.618	100.818
04/09/2018	US DOLLAR	100.657	100.557	100.757
03/09/2018	US DOLLAR	100.648	100.548	100.748
31/08/2018	US DOLLAR	100.646	100.546	100.746
30/08/2018	US DOLLAR	100.692	100.592	100.792
29/08/2018	US DOLLAR	100.678	100.578	100.778
28/08/2018	US DOLLAR	100.79	100.693	100.887
27/08/2018	US DOLLAR	100.786	100.686	100.886
24/08/2018	US DOLLAR	100.678	100.578	100.778
23/08/2018	US DOLLAR	100.636	100.536	100.736
22/08/2018	US DOLLAR	100.892	100.792	100.992
20/08/2018	US DOLLAR	100.858	100.758	100.958
17/08/2018	US DOLLAR	100.786	100.686	100.886
16/08/2018	US DOLLAR	100.772	100.672	100.872
15/08/2018	US DOLLAR	100.728	100.628	100.828
14/08/2018	US DOLLAR	100.733	100.633	100.833
13/08/2018	US DOLLAR	100.487	100.387	100.587
10/08/2018	US DOLLAR	100.364	100.264	100.464
09/08/2018	US DOLLAR	100.422	100.322	100.522
08/08/2018	US DOLLAR	100.403	100.303	100.503
07/08/2018	US DOLLAR	100.469	100.369	100.569
06/08/2018	US DOLLAR	100.383	100.283	100.483
03/08/2018	US DOLLAR	100.347	100.247	100.447
02/08/2018	US DOLLAR	100.456	100.356	100.556
01/08/2018	US DOLLAR	100.475	100.375	100.575
31/07/2018	US DOLLAR	100.408	100.308	100.508
30/07/2018	US DOLLAR	100.338	100.238	100.438
27/07/2018	US DOLLAR	100.464	100.364	100.564
26/07/2018	US DOLLAR	100.489	100.389	100.589
25/07/2018	US DOLLAR	100.514	100.414	100.614
24/07/2018	US DOLLAR	100.55	100.45	100.65
23/07/2018	US DOLLAR	100.742	100.642	100.842

## Sheet: Table IV
Table IV Copy - EAT Costs, Supplementary Material
Fixed Costs	Costs (USD)	Costs as % of Total
Staff training (7 days)	209.177	0.0577351
Community mobilization activities	294.892	0.0813935
Office equipment	2902.72	0.801183
Program supplies*	216.254	0.0596885
Total fixed costs	3623.04	1
Variable Costs (per month)
Social worker, full time	412.848	0.154185
Pharmaceutical technologist, full time	766.718	0.286344
1 Pharmaceutical technologist on attachment, full time	294.892	0.110132
1 Project coordinator, 0.5 full time equivalent	393.189	0.146843
2 Peer Navigators, 0.2 full time equivalent each	58.9783	0.0220264
Other operating costs** (excluding food)	161.207	0.0602056
Food costs	589.783	0.220264
Total variable cost (per month)	2677.62	1
Monthly variable cost per participant*	63.7528
Transportation costs per month	155.31
Total costs for EAT intervention, including all fixed and variable costs**	57448.6
